# Supplementary material for: An unconventional cancer-promoting function of methamphetamine in hepatocellular carcinoma
Source: Life Sci Alliance. 2023 Jan 20;6(3):e202201660. doi: 10.26508/lsa.202201660 (PMC9873983; doi:10.26508/lsa.202201660)
Supplement: Supplementary file 1 [file LSA-2022-01660_TableS1.xlsx]

## Sheet: table S1
METH rehabilitees
Total sample (n=87)		HCC (n=3)	Without HCC (n=84)
HBV positive		2	3
HCV positive		1	2
Alcohol use		3	56
Sex	Male	2	51
	Female	1	32
Age(years)	30-39	0	33
	40-49	2	31
	50-60	1	20
