# Supplementary material for: An unconventional cancer-promoting function of methamphetamine in hepatocellular carcinoma
Source: Life Sci Alliance. 2023 Jan 20;6(3):e202201660. doi: 10.26508/lsa.202201660 (PMC9873983; doi:10.26508/lsa.202201660)
Supplement: Supplementary file 2 [file LSA-2022-01660_TableS2.xlsx]

## Sheet: table S2
Non-METH users
Total sample (n=115)		HCC (n=2)	Without HCC (n=113)
HBV positive		1	5
HCV positive		0	3
Alcohol use		2	60
Sex	Male	2	41
	Female	0	72
Age(years)	30-39	0	51
	40-49	1	42
	50-60	1	20
